# Supplementary material for: Phylogeography of Swertia perennis in Europe based on cpDNA markers
Source: PeerJ. 2018 Sep 17;6:e5512. doi: 10.7717/peerj.5512 (PMC6147141; doi:10.7717/peerj.5512)
Supplement: Supplemental Information 1 [file peerj-06-5512-s001.fas]

>1. Swertia166_Tengen_Alpy
TACTAAGTGCTAATTTTCAAATTCAGAGAAACCCTGGAATTAATAAAAAGGGCAATCCTGAGCCAAATCCTATT---TTTCAAAAAAGCAAAAAG--AAAAGA-ACGGCTCAG-A---AAAAAAAGGATAGGTGCAGAGACTCAACGGAAGCTGTTCTAACAAATGGAGTTGATTGCGTTGGTAAAGAAACCTTTTCACCAAAAATTCCG-AAAGGATGAAAAAGAAAG------GTATATACAGACTGTATCAAATGATTCACCCACAGCTTGTAGATCTTTTCACGAAA-----TGATTAATCGTACGAGAATAAAGAGAGAGTCCCGTTCTGCATGTCAATGCCGACAACAATGAAATTTATAGTGAGAGGAAAATCCGTCGACTTTAAAAATCGTGAGGGTTCAAGTCCCTCTATCCCCAAAAAGCCTATTTTACTTCCCCGACCCTT-------TTGCTTATCCACCTTTTTGTTTTGTTAGAGGTTGAAAATTCCTGATGGACCCGCCCTA-TTCTATGATTCTATTTGTATTTGATTCATTTCTAAATAGATCTGGGCAGAAATACCT--TTCTCTTTAGAA---TAGTAT----ATAAAAATGAACATCTTTGA---------GAAAAAACCCCATTTGAACGAAATCGGTACCAT--------TCCTCATACTTAAATTTACAAAGTTTTTTAAGACCCAAGAGCTTCTAGGACCTAGATAAAACTTTGTAACCTT----CTTGCGTACTGTTAATTGACAAAGACCCCATCCT-------CTAATAAAAT-AAGGATGCTACGTTGGGACTGGTCGGGATAGCTGCCTTAATCCACTTGGCTACATCCGCCCC-TTGACTATCTGTATTTCTTTAC-TC-------TTGGTATTTATTATACTATTTA-T------------TTTTGAAC-TTTTTTTGTTTT--ACTAGTTTTT--TTTCGAATTATAATTCGAATGTCCTTTCAAGCATATCCTTCTTCTTCTTAGTTGTGCCAGAGTTTACTAGTTACCAATATTGATAACTAACATTGTTAATTTAGA----TAATATA----AATTATTAACATATTCTAATAATAATCTCTAGAGAAATAAAA-ATAAAAGAAAGGAGCAATAA-CGTCCCCTTGATAAAACAAGAAGTCGATTATTGCTCC------TTTCTTT-------TTCAAAACCT-----TATTATATGATTAATACCGGATATGATTAATACCTGGGTCTTATCCATTTATAGATGGAACTTCTATAGCAGCTAGGTCTAGAGGAAAGTTAT
>2. Swertia151_Waldele_Alpy
TACTAAGTGCTAATTTTCAAATTCAGAGAAACCCTGGAATTAATAAAAAGGGCAATCCTGAGCCAAATCCTATT---TTTCAAAAAAGCAAAAAG--AAAAGA-ACGGCTCAG-A---AAAAAAAGGATAGGTGCAGAGACTCAACGGAAGCTGTTCTAACAAATGGAGTTGATTGCGTTGGTAAAGAAACCTTTTCACCAAAAATTCCG-AAAGGATGAAAAAGAAAG------GTATATACAGACTGTATCAAATGATTCACCCACAGCTTGTAGATCTTTTCACGAAA-----TGATTAATCGTACGAGAATAAAGAGAGAGTCCCGTTCTGCATGTCAATGCCGACAACAATGAAATTTATAGTGAGAGGAAAATCCGTCGACTTTAAAAATCGTGAGGGTTCAAGTCCCTCTATCCCCAAAAAGCCTATTTTACTTCCCCGACCCTT-------TTGCTTATCCACCTTTTTGTTTTGTTAGAGGTTGAAAATTCCTGATGGACCCGCCCTA-TTCTATGATTCTATTTGTATTTGATTTATTTCTAAATAGATCTGGGCAGAAATACCT--TTCTCTTTAGAA---TAGTAT----ATAAAAATGAACATCTTTGA---------GAAAAAACCCCATTTGAACGAAATCGGTACCAT--------TCCTCATACTTAAATTTACAAAGTTTTTTAAGACCCAAGAGCTTCTAGGACCTAGATAAAACTTTGTAACCTT----CTTGCGTACTGTTAATTGACAAAGACCCCATCCT-------CTAATAAAAT-AAGGATGCTACATTGGGACTGGTCGGGATAGCTGCCTTAATCCACTTGGCTACATCCGCCCC-TTGACTATCTGTATTTCTTTAC-TC-------TTGGTATTTATTATACTATTTA-T------------TTTTGAAC-TTTTTTTGTTTT--ACTAGTTTTT--TTTCGAATTATAATTCGAATGTCCTTTCAAGCATATCCTTCTTCTTCTTAGTTGTGCCAGAGTTTACTAGTTACCAATATTGATAACTAACATTGTTAATTTAGA----TAATATA----AATTATTAACATATTCTAATAATAATCTATAGAGAAATAAAA-ATAAAAGAAAGGAGCAATAA-CGTCCCCTTGATAAAACAAGAAGTCGATTATTGCTCC------TTTCTTT-------TTCAAAACCT-----TATTATATGATTAATACCGGATATGATTAATACCGGGGTCTTATCCATTTATAGATGGAACTTCTATAGCAGCTAGGTCTAGAGGAAAGTTAT
>3. Swertia150_Schwende_Alpy
TACTAAGTGCTAATTTTCAAATTCAGAGAAACCCTGGAATTAATAAAAAGGGCAATCCTGAGCCAAATCCTATT---TTTCAAAAAAGCAAAAAG--AAAAGA-ACGGCTCAG-A---AAAAAAAGGATAGGTGCAGAGACTCAACGGAAGCTGTTCTAACAAATGGAGTTGATTGCGTTGGTAAAGAAACCTTTTCACCAAAAATTCCG-AAAGGATGAAAAAGAAAG------GTATATACAGACTGTATCAAATGATTCACCCACAGCTTGTAGATCTTTTCACGAAA-----TGATTAATCGTACGAGAATAAAGAGAGAGTCCCGTTCTGCATGTCAATGCCGACAACAATGAAATTTATAGTGAGAGGAAAATCCGTCGACTTTAAAAATCGTGAGGGTTCAAGTCCCTCTATCCCCAAAAAGCCTATTTTACTTCCCCGACCCTT-------TTGCTTATCCACCTTTTTGTTTTGTTAGAGGTTGAAAATTCCTGATGGACCCGCCCTA-TTCTATGATTCTATTTGTATTTGATTTATTTCTAAATAGATCTGGGCAGAAATACCT--TTCTCTTTAGAA---TAGTAT----ATAAAAATGAACATCTTTGA---------GAAAAAACCCCATTTGAACGAAATCGGTACCAT--------TCCTCATACTTAAATTTACAAAGTTTTTTAAGACCCAAGAGCTTCTAGGACCTAGATAAAACTTTGTAACCTT----CTTGCGTACTGTTAATTGACAAAGACCCCATCCT-------CTAATAAAAT-AAGGATGCTACATTGGGACTGGTCGGGATAGCTGCCTTAATCCACTTGGCTACATCCGCCCC-TTGACTATCTGTATTTCTTTAC-TC-------TTGGTATTTATTATACTATTTA-T------------TTTTGAAC-TTTTTTTGTTTT--ACTAGTTTTT--TTTCGAATTATAATTCGAATGTCCTTTCAAGCATATCCTTCTTCTTCTTAGTTGTGCCAGAGTTTACTAGTTACCAATATTGATAACTAACATTGTTAATTTAGA----TAATATA----AATTATTAACATATTCTAATAATAATCTATAGAGAAATAAAA-ATAAAAGAAAGGAGCAATAA-CGTCCCCTTGATAAAACAAGAAGTCGATTATTGCTCC------TTTCTTT-------TTCAAAACCT-----TATTATATGATTAATACCGGATATGATTAATACCGGGGTCTTATCCATTTATAGATGGAACTTCTATAGCAGCTAGGTCTAGAGGAAAGTTAT
>4. Swertia142_Klausenwald_Alpy
TACTAAGTGCTAATTTTCAAATTCAGAGAAACCCTGGAATTAATAAAAAGGGCAATCCTGAGCCAAATCCTATT---TTTCAAAAAAGCAAAAAG--AAAAGA-ACGGCTCAG-A---AAAAAAAGGATAGGTGCAGAGACTCAACGGAAGCTGTTCTAACAAATGGAGTTGATTGCGTTGGTAAAGAAACCTTTTCACCAAAAATTCCG-AAAGGATGAAAAAGAAAG------GTATATACAGACTGTATCAAATGATTCACCCACAGCTTGTAGATCTTTTCACGAAA-----TGATTAATCGTACGAGAATAAAGAGAGAGTCCCGTTCTGCATGTCAATGCCGACAACAATGAAATTTATAGTGAGAGGAAAATCCGTCGACTTTAAAAATCGTGAGGGTTCAAGTCCCTCTATCCCCAAAAAGCCTATTTTACTTCCCCGACCCTT-------TTGCTTATCCACCTTTTTGTTTTGTTAGAGGTTGAAAATTCCTGATGGACCCGCCCTA-TTCTATGATTCTATTTGTATTTGATTTATTTCTAAATAGATCTGGGCAGAAATACCT--TTCTCTTTAGAA---TAGTAT----ATAAAAATGAACATCTTTGA---------GAAAAAACCCCATTTGAACGAAATCGGTACCAT--------TCCTCATACTTAAATTTACAAAGTTTTTTAAGACCCAAGAGCTTCTAGGACCTAGATAAAACTTTGTAACCTT----CTTGCGTACTGTTAATTGACAAAGACCCCATCCT-------CTAATAAAAT-AAGGATGCTACATTGGGACTGGTCGGGATAGCTGCCTTAATCCACTTGGCTACATCCGCCCC-TTGACTATCTGTATTTCTTTAC-TC-------TTGGTATTTATTATACTATTTA-T------------TTTTGAAC-TTTTTTTGTTTT--ACTAGTTTTT--TTTCGAATTATAATTCGAATGTCCTTTCAAGCATATCCTTCTTCTTCTTAGTTGTGCCAGAGTTTACTAGTTACCAATATTGATAACTAACATTGTTAATTTAGA----TAATATA----AATTATTAACATATTCTAATAATAATCTATAGAGAAATAAAA-ATAAAAGAAAGGAGCAATAA-CGTCCCCTTGATAAAACAAGAAGTCGATTATTGCTCC------TTTCTTT-------TTCAAAACCT-----TATTATATGATTAATACCGGATATGATTAATACCGGGGTCTTATCCATTTATAGATGGAACTTCTATAGCAGCTAGGTCTAGAGGAAAGTTAT
>5. Swertia175_Mochavka_Sumava
TACTAAGTGCTAATTTTCAAATTCAGAGAAACCCTGGAATTAATAAAAAGGGCAATCCTGAGCCAAATCCTATT---TTTCAAAAAAGCAAAAAG--AAAAGA-ACGGCTCAG-A---AAAAAAAGGATAGGTGCAGAGACTCAACGGAAGCTGTTCTAACAAATGGAGTTGATTGCGTTGGTAAAGAAACCTTTTCACCAAAAATTCCG-AAAGGATGAAAAAGAAAG------GTATATACAGACTGTATCAAATGATTCACCCACAGCTTGTAGATCTTTTCACGAAA-----TGATTAATCGTACGAGAATAAAGAGAGAGTCCCGTTCTGCATGTCAATGCCGACAACAATGAAATTTATAGTGAGAGGAAAATCCGTCGACTTTAAAAATCGTGAGGGTTCAAGTCCCTCTATCCCCAAAAAGCCTATTTTACTTCCCCGACCCTT-------TTGCTTATCCACCTTTTTGTTTTGTTAGAGGTTGAAAATTCCTGATGGACCCGCCCTA-TTCTATGATTCTATTTGTATTTGATTCATTTCTAAATAGATCTGGGCAGAAATACCT--TTCTCTTTAGAA---TAGTAT----ATAAAAATGAACATCTTTGA---------GAAAAAACCCCATTTGAACGAAATCGGTACCAT--------TCCTCATACTTAAATTTACAAAGTTTTTTAAGACCCAAGAGCTTCTAGGACCTAGATAAAACTTTGTAACCTT----CTTGCGTACTGTTAATTGACAAAGACCCCATCCT-------CTAATAAAAT-AAGGATGCTACGTTGGGACTGGTCGGGATAGCTGCCTTAATCCACTTGGCTACATCCGCCCC-TTGACTATCTGTATTTCTTTAC-TC-------TTGGTATTTATTATACTATTTA-T------------TTTTGAAC-TTTTTTTGTTTT--ACTAGTTTTT--TTTCGAATTATAATTCGAATGTCCTTTCAAGCATATCCTTCTTCTTCTTAGTTGTGCCAGAGTTTACTAGTTACCAATATTGATAACTAACATTGTTAATTTAGA----TAATATA----AATTATTAACATATTCTAATAATAATCTCTAGAGAAATAAAA-ATAAAAGAAAGGAGCAATAA-CGTCCCCTTGATAAAACAAGAAGTCGATTATTGCTCC------TTTCTTT-------TTCAAAACCT-----TATTATATGATTAATACCGGATATGATTAATACCTGGGTCTTATCCATTTATAGATGGAACTTCTATAGCAGCTAGGTCTAGAGGAAAGTTAT
>6. Swertia183_Lusten_Sumava
TACTAAGTGCTAATTTTCAAA-TCAGAGAAA-CCTGGAATTAATAAAAAGGGCAATCCTGAGCCAAATCCTATT---TTTCAAAAAAGCAAAAAG--AAAAGA-ACGGCTCAG-A---AAAAAAAGGATAGGTGCAGAGACTCAACGGAAGCTGTTCTAACAAATGGAGTTGATTGCGTTGGTAAAGAAACCTTTTCACCAAAAATTCCG-AAAGGATGAAAAAGAAAG------GTATATACAGACTGTATCAAATGATTCACCCACAGCTTGTAGATCTTTTCACGAAA-----TGATTAATCGTACGAGAATAAAGAGAGAGTCCCGTTCTGCATGTCAATGCCGACAACAATGAAATTTATAGTGAGAGGAAAATCCGTCGACTTTAAAAATCGTGAGGGTTCAAGTCCCTCTATCCCCAAAAAGCCTATTTTACTTCCCCGACCCTT-------TTGCTTATCCACCTTTTTGTTTTGTTAGAGGTTGAAAATTCCTGATGGACCCGCCCTA-TTCTATGATTCTATTTGTATTTGATTCATTTCTAAATAGATCTGGGCAGAAATACCT--TTCTCTTTAGAA---TAGTAT----ATAAAAATGAACATCTTTGA---------GAAAAAACCCCATTTGAACGAAATCGGTACCAT--------TCCTCATACTTAAATTTACAAAGTTTTTTAAGACCCAAGAGCTTCTAGGACCTAGATAAAACTTTGTAACCTT----CTTGCGTACTGTTAATTGACAAAGACCCCATCCT-------CTAATAAAAT-AAGGATGCTACGTTGGGACTGGTCGGGATAGCTGCCTTAATCCACTTGGCTACATCCGCCCC-TTGACTATCTGTATTTCTTTAC-TC-------TTGGTATTTATTATACTATTTA-T------------TTTTGAAC-TTTTTTTGTTTT--ACTAGTTTTT--TTTCGAATTATAATTCGAATGTCCTTTCAAGCATATCCTTCTTCTTCTTAGTTGTGCCAGAGTTTACTAGTTACCAATATTGATAACTAACATTGTTAATTTAGA----TAATATA----AATTATTAACATATTCTAATAATAATCTCTAGAGAAATAAAA-ATAAAAGAAAGGAGCAATAA-CGTCCCCTTGATAAAACAAGAAGTCGATTATTGCTCC------TTTCTTT-------TTCAAAACCT-----TATTATATGATTAATACCGGATATGATTAATACCTGGGTCTTATCCATTTATAGATGGAACTTCTATAGCAGCTAGGTCTAGAGGAAAGTTAT
>7. Swertia8_Sokolik_KPN
TACTAAGTGCTAATTTTCAAATTCAGAGAAACCCTGGAATTAATAAAAAGGGCAATCCTGAGCCAAATCCTATT---TTTCAAAAAAGCAAAAAG--AAAAGA-ACGGCTCAG-A---AAAAAAAGGATAGGTGCAGAGACTCAACGGAAGCTGTTCTAACAAAGGGAGTTGATTGCGTTGGTAAAGAAACCTTTTCACCAAAAATTCCG-AAAGGATGAAAAAGAAAG------GTATATACAGACTGTATCAAATGATTCACCCACAGCTTGTAGATCTTTTCACGAAA-----TGATTAATCGTACGAGAATAAAGAGAGAGTCCCGTTCTGCATGTCAATGCCGACAACAATGAAATTTATAGTGAGAGGAAAATCCGTCGACTTTAAAAATCGTGAGGGTTCAAGTCCCTCTATCCCCAAAAAGCCTATTTTACTTCCCCGACCCTT-------TTGCTTATCCACCTTTTTGTTTTGTTAGAGGTTGAAAATTCCTGATGGACCCGCCCTA-TTCTATGATTCTATTTGTATTTGATTCATTTCTAAATAGATCTGGGCAGAAATACCT--TTCTCTTTAGAA---TAGTAT----ATAAAAATGAACATCTTTGA---------GAAAAAACCCCATTTGAACGAAATCGGTACCAT--------TCCTCATACTTAAATTTACAAAGTTTTTTAAGACCCAAGAGCTTCTAGGACCTAGATAAAACTTTGTAACCTT----CTTGCGTACTGTTAATTGACAAAGACCCCATCCT-------CTAATAAAAT-AAGGATGCTACGTTGGGACTGGTCGGGATAGCTGCCTTAATCCACTTGGCTACATCCGCCCC-TTGACTATCTGTATTTCTTTAC-TC-------TTGGTATTTATTATACTATTTA-T------------TTTTGAAC-TTTTTTTGTTTT--ACTAGTTTTT--TTTCGAATTATAATTCGAATGTCCTTTCAAGCATATCCTTCTTCTTCTTAGTTGTGCCAGAGTTTACTAGTTACCAATATTGATAACTAACATTGTTAATTTAGA----TAATATA----AATTATTAACATATTCTAATAATAATCTCTAGAGAAATAAAA-ATAAAAGAAAGGAGCAATAA-CGTCCCCTTGATAAAACAAGAAGTCGATTATTGCTCC------TTTCTTT-------TTCAAAACCT-----TATTATATGATTAATACCGGATATGATTAATACCGGGGTCTTATCCATTTATAGATGGAACTTCTATAGCAGCTAGGTCTAGAGGAAAGTTAT
>8. Swertia64_M.Sniezny_Kociol_KPN
TACTAAGTGCTAATTTTCAAATTCAGAGAAACCCTGGAATTAATAAAAAGGGCAATCCTGAGCCAAATCCTATT---TTTCAAAAAAGCAAAAAG--AAAAGA-ACGGCTCAG-A---AAAAAAAGGATAGGTGCAGAGACTCAACGGAAGCTGTTCTAACAAATGGAGTTGATTGCGTTGGTAAAGAAACCTTTTCACCAAAAATTCCG-AAAGGATGAAAAAGAAAG------GTATATACAGACTGTATCAAATGATTCACCCACAGCTTGTAGATCTTTTCACGAAA-----TGATTAATCGTACGAGAATAAAGAGAGAGTCCCGTTCTGCATGTCAATGCCGACAACAATGAAATTTATAGTGAGAGGAAAATCCGTCGACTTTAAAAATCGTGAGGGTTCAAGTCCCTCTATCCCCAAAAAGCCTATTTTACTTCCCCGACCCTT-------TTGCTTATCCACCTTTTTGTTTTGTTAGAGGTTGAAAATTCCTGATGGACCCGCCCTA-TTCTATGATTCTATTTGTATTTGATTCATTTCTAAATAGATCTGGGCAGAAATACCT--TTCTCTTTAGAA---TAGTAT----ATAAAAATGAACATCTTTGA---------GAAAAAACCCCATTTGAACGAAATCGGTACCAT--------TCCTCATACTTAAATTTACAAAGTTTTTTAAGACCCAAGAGCTTCTAGGACCTAGATAAAACTTTGTAACCTT----CTTGCGTACTGTTAATTGACAAAGACCCCATCCT-------CTAATAAAAT-AAGGATGCTACGTTGGGACTGGTCGGGATAGCTGCCTTAATCCACTTGGCTACATCCGCCCC-TTGACTATCTGTATTTCTTTAC-TC-------TTGGTATTTATTATACTATTTATT------------TTTTGAAC-TTTTTTTGTTTT--ACTAGTTTTT--TTTCGAATTATAATTCGAATGTCCTTTCAAGCATATCCTTCTTCTTCTTAGTTGTGCCAGAGTTTACTAGTTACCAATATTGATAACTAACATTGTTAATTTAGA----TAATATA----AATTATTAACATATTCTAATAATAATCTCTAGAGAAATAAAA-ATAAAAGAAAGGAGCAATAA-CGTCCCCTTGATAAAACAAGAAGTCGATTATTGCTCC------TTTCTTT-------TTCAAAACCT-----TATTATATGATTAATACCGGATATGATTAATACCTGGGTCTTATCCATTTATAGATGGAACTTCTATAGCAGCTAGGTCTAGAGGAAAGTTAT
>9. Swertia30_Kociol_WS_KPN
TACTAAGTGCTAATTTTCAAATTCAGAGAAACCCTGGAATTAATAAAAAGGGCAATCCTGAGCCAAATCCTATT---TTTCAAAAAAGCAAAAAG--AAAAGA-ACGGCTCAG-A---AAAAAAAGGATAGGTGCAGAGACTCAACGGAAGCTGTTCTAACAAATGGAGTTGATTGCGTTGGTAAAGAAACCTTTTCACCAAAAATTCCG-AAAGGATGAAAAAGAAAG------GTATATACAGACTGTATCAAATGATTCACCCACAGCTTGTAGATCTTTTCACGAAA-----TGATTAATCGTACGAGAATAAAGAGAGAGTCCCGTTCTGCATGTCAATGCCGACAACAATGAAATTTATAGTGAGAGGAAAATCCGTCGACTTTAAAAATCGTGAGGGTTCAAGTCCCTCTATCCCCAAAAAGCCTATTTTACTTCCCCGACCCTT-------TTGCTTATCCACCTTTTTGTTTTGTTAGAGGTTGAAAATTCCTGATGGACCCGCCCTA-TTCTATGATTCTATTTGTATTTGATTCATTTCTAAATAGATCTGGGCAGAAATACCT--TTCTCTTTAGAA---TAGTAT----ATAAAAATGAACATCTTTGA---------GAAAAAACCCCATTTGAACGAAATCGGTACCAT--------TCCTCATACTTAAATTTACAAAGTTTTTTAAGACCCAAGAGCTTCTAGGACCTAGATAAAACTTTGTAACCTT----CTTGCGTACTGTTAATTGACAAAGACCCCATCCT-------CTAATAAAAT-AAGGATGCTACGTTGGGACTGGTCGGGATAGCTTCCTTAATCCAATTGGGTACATCCGCCCC-TTGACTATCTGTATTTCTTTAC-TC-------TTGGTATTTATTATACTATTTA-T------------TTTTGAAC-TTTTTTTGTTTT--ACTAGTTTTT--TTTCGAATTATAATTCGAATGTCCTTTCAAGCATATCCTTCTTCTTCTTAGTTGTGCCAGAGTTTACTAGTTACCAATATTGATAACTAACATTGTTAATTTAGA----TAATATA----AATTATTAACATATTCTAATAATAATCTCTAGAGAAATAAAA-ATAAAAGAAAGGAGCAATAA-CGTCCCCTTGATAAAACAAGAAGTCGATTATTGCTCC------TTTCTTT-------TTCAAAACCT-----TATTATATGATTAATACCGGATATGATTAATACCTGGGTCTTATCCATTTATAGATGGAACTTCTATAGCAGCTAGGTCTAGAGGAAAGTTAT
>10. Swertia31_Kociol_MS_KPN
TACTAAGTGCTAATTTTCAAATTCAGAGAAACCCTGGAATTAATAAAAAGGGCAATCCTGAGCCAAATCCTATT---TTTCAAAAAAGCAAAAAG--AAAAGA-ACGGCTCAG-A---AAAAAAAGGATAGGTGCAGAGACTCAACGGAAGCTGTTCTAACAAATGGAGTTGATTGCGTTGGTAAAGAAACCTTTTCACCAAAAATTCCG-AAAGGATGAAAAAGAAAG------GTATATACAGACTGTATCAAATGATTCACCCACAGCTTGTAGATCTTTTCACGAAA-----TGATTAATCGTACGAGAATAAAGAGAGAGTCCCGTTCTGCATGTCAATGCCGACAACAATGAAATTTATAGTGAGAGGAAAATCCGTCGACTTTAAAAATCGTGAGGGTTCAAGTCCCTCTATCCCCAAAAAGCCTATTTTACTTCCCCGACCCTT-------TTGCTTATCCACCTTTTTGTTTTGTTAGAGGTTGAAAATTCCTGATGGACCCGCCCTA-TTCTATGATTCTATTTGTATTTGATTCATTTCTAAATAGATCTGGGCAGAAATACCT--TTCTCTTTAGAA---TAGTAT----ATAAAAATGAACATCTTTGA---------GAAAAAACCCCATTTGAACGAAATCGGTACCAT--------TCCTCATACTTAAATTTACAAAGTTTTTTAAGACCCAAGAGCTTCTAGGACCTAGATAAAACTTTGTAACCTT----CTTGCGTACTGTTAATTGACAAAGACCCCATCCT-------CTAATAAAATAAAGGATGCTACGTTGGGACTGGTCGGGATAGCTGCCTTAATCCACTTGGCTACATCCGCCCC-TTGACTATCTGTATTTCTTTAC-TC-------TTGGTATTTATTATACTATTTA-T------------TTTTGAAC-TTTTTTTGTTTT--ACTAGTTTTT--TTTCGAATTATAATTCGAATGTCCTTTCAAGCATATCCTTCTTCTTCTTAGTTGTGCCAGAGTTTACTAGTTACCAATATTGATAACTAACATTGTTAATTTAGA----TAATATA----AATTATTAACATATTCTAATAATAATCTCTAGAGAAATAAAA-ATAAAAGAAAGGAGCAATAA-CGTCCCCTTGATAAAACAAGAAGTCGATTATTGCTCC------TTTCTTT-------TTCAAAACCT-----TATTATATGATTAATACCGGATATGATTAATACCTGGGTCTTATCCATTTATAGATGGAACTTCTATAGCAGCTAGGTCTAGAGGAAAGTTAT
>11. Swertia167_ZloteZrodlo_KPN
TACTAAGTGCTAATTTTCAAATTCAGAGAAACCCTGGAATTAATAAAAAGGGCAATCCTGAGCCAAATCCTATT---TTTCAAAAAAGCAAAAAG--AAAAGA-ACGGCTCAG-A---AAAAAAAGGATAGGTGCAGAGACTCAACGGAAGCTGTTCTAACAAATGGAGTTGATTGCGTTGGTAAAGAAACCTTTTCACCAAAAATTCCG-AAAGGATGAAAAAGAAAG------GTATATACAGACTGTATCAAATGATTCACCCACAGCTTGTAGATCTTTTCACGAAA-----TGATTAATCGTACGAGAATAAAGAGAGAGTCCCGTTCTGCATGTCAATGCCGACAACAATGAAATTTATAGTGAGAGGAAAATCCGTCGACTTTAAAAATCGTGAGGGTTCAAGTCCCTCTATCCCCAAAAAGCCTATTTTACTTCCCCGACCCTT-------TTGCTTATCCACCTTTTTGTTTTGTTAGAGGTTGAAAATTCCTGATGGACCCGCCCTA-TTCTATGATTCTATTTGTATTTGATTCATTTCTAAATAGATCTGGGCAGAAATACCT--TTCTCTTTAGAA---TAGTAT----ATAAAAATGAACATCTTTGA---------GAAAAAACCCCATTTGAACGAAATCGGTACCAT--------TCCTCATACTTAAATTTACAAAGTTTTTTAAGACCCAAGAGCTTCTAGGACCTAGATAAAACTTTGTAACCTT----CTTGCGTACTGTTAATTGACAAAGACCCCATCCT-------CTAATAAAAT-AAGGATGCTACGTTGGGACTGGTCGGGATAGCTGCCTTAATCCACTTGGCTACATCCGCCCC-TTGACTATCTGTATTTCTTTAC-TC-------TTGGTATTTATTATACTATTTA-T------------TTTTGAAC-TTTTTTTGTTTT--ACTAGTTTTT--TTTCGAATTATAATTCGAATGTCCTTTCAAGCATATCCTTCTTCTTCTTAGTTGTGCCAGAGTTTACTAGTTACCAATATTGATAACTAACATTGTTAATTTAGA----TAATATA----AATTATTAACATATTCTAATAATAATCTCTAGAGAAAAAAAA-ATAAAAGAAAGGAGCAATAA-CGTCCCCTTGATAAAACAAGAAGTCGATTATTGCTCC------TTTCTTT-------TTCAAAACCT-----TATTATATGATTAATACCGGATATGATTAATACCGGGGTCTTATCCATTTATAGATGGAACTTCTATAGCAGCTAGGTCTAGAGGAAAGTTAT
>12. Swertia_24_Kopa_WS_KPN
TACTAAGTGCTAATTTTCAAATTCAGAGAAACCCTGGAATTAATAAAAAGGGCAATCCTGAGCCAAATCCTATT---TTTCAAAAAAGCAAAAAG--AAAAGA-ACGGCTCAG-A---AAAAAAAGGATAGGTGCAGAGACTCAACGGAAGCTGTTCTAACAAATGGAGTTGATTGCGTTGGTAAAGAAACCTTTTCACCAAAAATTCCG-AAAGGATGAAAAAGAAAG------GTATATACAGACTGTATCAAATGATTCACCCACAGCTTGTAGATCTTTTCACGAAA-----TGATTAATCGTACGAGAATAAAGAGAGAGTCCCGTTCTGCATGTCAATGCCGACAACAATGAAATTTATAGTGAGAGGAAAATCCGTCGACTTTAAAAATCGTGAGGGTTCAAGTCCCTCTATCCCCAAAAAGCCTATTTTACTTCCCCGACCCTT-------TTGCTTATCCACCTTTTTGTTTTGTTAGAGGTTGAAAATTCCTGATGGACCCGCCCTA-TTCTATGATTCTATTTGTATTTGATTCATTTCTAAATAGATCTGGGCAGAAATACCT--TTCTCTTTAGAA---TAGTAT----ATAAAAATGAACATCTTTGA---------GAAAAAACCCCATTTGAACGAAATCGGTACCAT--------TCCTCATACTTAAATTTACAAAGTTTTTTAAGACCCAAGAGCTTCTAGGACCTAGATAAAACTTTGTAACCTT----CTTGCGTACTGTTAATTGACAAAGACCCCATCCT-------CTAATAAAAT-AAGGATGCTACGTTGGGACTGGTCGGGATAGCTGCCTTAATCCACTTGGCTACATCCGCCCC-TTGACTATCTGTATTTCTTTAC-TC-------TTGGTATTTATTATACTATTTA-T------------TTTTGAAC-TTTTTTTGTTTT--ACTAGTTTTT--TTTCGAATTATAATTCGAATGTCCTTTCAAGCATATCCTTCTTCTTCTTAGTTGTGCCAGAGTTTACTAGTTACCAATATTGATAACTAACATTGTTAATTTAGA----TAATATA----AATTATTAACATATTCTAATAATAATCTCTAGAGAAAAAAAA-ATAAAAGAAAGGAGCAATAA-CGTCCCCTTGATAAAACAAGAAGTCGATTATTGCTCC------TTTCTTT-------TTCAAAACCT-----TATTATATGATTAATACCGGATATGATTAATACCGGGGTCTTATCCATTTATAGATGGAACTTCTATAGCAGCTAGGTCTAGAGGAAAGTTAT
>13. Swertia81_Kociol_Lomniczki_KPN
TACTAAGTGCTAATTTTCAAATTCAGAGAAACCCTGGAATTAATAAAAAGGGCAATCCTGAGCCAAATCCTATT---TTTCAAAAAAGCAAAAAG--AAAAGA-ACGGCTCAGAA---AAAAAAAGGATAGGTGCAGAGACTCAACGGAAGCTGTTCTAACAAATGGAGTTGATTGCGTTGGTAAAGAAACCTTTTCACCAAAAATTCCG-AAAGGATGAAAAAGAAAG------GTATATACAGACTGTATCAAATGATTCACCCACAGCTTGTAGATCTTTTCACGAAA-----TGATTAATCGTACGAGAATAAAGAGAGAGTCCCGTTCTGCATGTCAATGCCGACAACAATGAAATTTATAGTGAGAGGAAAATCCGTCGACTTTAAAAATCGTGAGGGTTCAAGTCCCTCTATCCCCAAAAAGCCTATTTTACTTCCCCGACCCTT-------TTGCTTATCCACCTTTTTGTTTTGTTAGAGGTTGAAAATTCCTGATGGACCCGCCCTA-TTCTATGATTCTATTTGTATTTGATTCATTTCTAAATAGATCTGGGCAGAAATACCT--TTCTCTTTAGAA---TAGTAT----ATAAAAATGAACATCTTTGA---------GAAAAAACCCCATTTGAACGAAATCGGTACCAT--------TCCTCATACTTAAATTTACAAAGTTTTTTAAGACCCAAGAGCTTCTAGGACCTAGATAAAACTTTGTAACCTT----CTTGCGTACTGTTAATTGACAAAGACCCCATCCT-------CTAATAAAAT-AAGGATGCTACGTTGGGACTGGTCGGGATAGCTGCCTTAATCCACTTGGCTACATCCGCCCC-TTGACTATCTGTATTTCTTTAC-TC-------TTGGTATTTATTATACTATTTA-T------------TTTTGAAC-TTTTTTTGTTTT--ACTAGTTTTT--TTTCGAATTATAATTCGAATGTCCTTTCAAGCATATCCTTCTTCTTCTTAGTTGTGCCAGAGTTTACTAGTTACCAATATTGATAACTAACATTGTTAATTTAGA----TAATATA----AATTATTAACATATTCTAATAATAATCTCTAGAGAAATAAAA-ATAAAAGAAAGGAGCAATAA-CGTCCCCTTGATAAAACAAGAAGTCGATTATTGCTCC------TTTCTTT-------TTCAAAACCT-----TATTATATGATTAATACCGGATATGATTAATACCTGGGTCTTATCCCTTTATAGATGGAACTTCTATAGCAGCTAGGTCTAGAGGAAAGTTAT
>14. Swertia191_Hruby_Jesenik
TACTAAGTGCTAATTTTCAAATTCAGAGAAACCCTGGAATTAATAAAAAGGGCAATCCTGAGCCAAATCCTATT---TTTCAAAAAAGCAAAAAG--AAAAGA-ACGGCTCAG-A---AAAAAAAGGATAGGTGCAGAGACTCAACGGAAGCTGTTCTAACAAAGGGAGTTGATTGCGTTGGTAAAGAAACCTTTTCACCAAAAATTCCG-AAAGGATGAAAAAGAAAG------GTATATACAGACTGTATCAAATGATTCACCCACAGCTTGTAGATCTTTTCACGAAA-----TGATTAATCGTACGAGAATAAAGAGAGAGTCCCGTTCTGCATGTCAATGCCGACAACAATGAAATTTATAGTGAGAGGAAAATCCGTCGACTTTAAAAATCGTGAGGGTTCAAGTCCCTCTATCCCCAAAAAGCCTATTTTACTTCCCCGACCCTT-------TTGCTTATCCACCTTTTTGTTTTGTTAGAGGTTGAAAATTCCTGATGGACCCGCCCTA-TTCTATGATTCTATTTGTATTTGATTCATTTCTAAATAGATCTGGGCAGAAATACCT--TTCTCTTTAGAA---TAGTAT----ATAAAAATGAACATCTTTGA---------GAAAAAACCCCATTTGAACGAAATCGGTACCAT--------TCCTCATACTTAAATTTACAAAGTTTTTTAAGACCCAAGAGCTTCTAGGACCTAGATAAAACTTTGTAACCTT----CTTGCGTACTGTTAATTGACAAAGACCCCATCCT-------CTAATAAAAT-AAGGATGCTACGTTGGGACTGGTCGGGATAGCTGCCTTAATCCACTTGGCTACATCCGCCCC-TTGACTATCTGTATTTCTTTAC-TC-------TTGGTATTTATTATACTATTTA-T------------TTTTGAAC-TTTTTTTGTTTT--ACTAGTTTTT--TTTCGAATTATAATTCGAATGTCCTTTCAAGCATATCCTTCTTCTTCTTAGTTGTGCCAGAGTTTACTAGTTACCAATATTGATAACTAACATTGTTAATTTAGA----TAATATA----AATTATTAACATATTCTAATAATAATCTCTAGAGAAATAAAA-ATAAAAGAAAGGAGCAATAA-CGTCCCCTTGATAAAACAAGAAGTCGATTATTGCTCC------TTTCTTT-------TTCAAAACCT-----TATTATATGATTAATACCGGATATGATTAATACCGGGGTCTTATCCATTTATAGATGGAACTTCTATAGCAGCTAGGTCTAGAGGAAAGTTAT
>15. Swertia_48_H.Cebulowa_Beskidy
TACTAAGTGCTAATTTTCAAATTCAGAGAAACCCTGGAATTAATAAAAAGGGCAATCCTGAGCCAAATCCTATT---TTTCAAAAAAGCAAAAAG--AAAAGA-ACGGCTCAG-A---AAAAAAAGGATAGGTGCAGAGACTCAACGGAAGCTGTTCTAACAAATGGAGTTGATTGCGTTGGTAAAGAAACCTTTTCACCAAAAATTCCG-AAAGGATGAAAAAGAAAG------GTATATACAGACTGTATCAAATGATTCACCCACAGCTTGTAGATCTTTTCACGAAA-----TGATTAATCGTACGAGAATAAAGAGAGAGTCCCGTTCTGCATGTCAATGCCGACAACAATGAAATTTATAGTGAGAGGAAAATCCGTCGACTTTAAAAATCGTGAGGGTTCAAGTCCCTCTATCCCCAAAAAGCCTATTTTACTTCCCCGACCCTT-------TTGCTTATCCACCTTTTTGTTTTGTTAGAGGTTGAAAATTCCTGATGGACCCGCCCTA-TTCTATGATTCTATTTGTATTTGATTCATTTCTAAATAGATCTGGGCAGAAATACCT--TTCTCTTTAGAA---TAGTAT----ATAAAAATGAACATCTTTGA---------GAAAAAACCCCATTTGAACGAAATCAGTACCAT--------TCCTCATACTTAAATTTACAAAGTTTTTTAAGACCCAAGAGCTTCTAGGACCTAGATAAAACTTTGTAACCTT----CTTGCGTACTGTTAATTGACAAAGACCCCATCCT-------CTAATAAAAT-AAGGATGCTACGTTGGGACTGGTCGGGATAGCTGCCTTAATCCACTTGGCTACATCCGCCCC-TTGACTATCTGTATTTCTTTAC-TC-------TTGGTATTTATTATACTATTTA-T------------TTTTGAAC-TTTTTTTGTTTT--ACTAGTTTTT--TTTCGAATTATAATTCGAATGTCCTTTCAAGCATATCCTTCTTCTTCTTAGTTGTGCCAGAGTTTACTAGTTACCAATATTGATAACTAACATTGTTAATTTAGA----TAATATA----AATTATTAACATATTCTAATAATAATCTCTAGAGAAATAAAA-ATAAAAGAAAGGAGCAATAA-CGTCCCCTTGATAAAACAAGAAGTCGATTATTGCTCC------TTTCTTT-------TTCAAAACCT-----TATTATATGATTAATACCGGATATGATTAATACCTGGGTCTTATCCATTTATAGATGGAACTTCTATAGCAGCTAGGTCTAGAGGAAAGTTAT
>16. Swertia_56_H.Miziowa_Beskidy
TACTAAGTGCTAATTTTCAAATTCAGAGAAACCCTGGAATTAATAAAAAGGGCAATCCTGAGCCAAATCCTATT---TTTCAAAAAAGCAAAAAG--AAAAGA-ACGGCTCAG-A---AAAAAAAGGATAGGTGCAGAGACTCAACGGAAGCTGTTCTAACAAATGGAGTTGATTGCGTTGGTAAAGAAACCTTTTCACCAAAAATTCCG-AAAGGATGAAAAAGAAAG------GTATATACAGACTGTATCAAATGATTCACCCACAGCTTGTAGATCTTTTCACGAAA-----TGATTAATCGTACGAGAATAAAGAGAGAGTCCCGTTCTGCATGTCAATGCCGACAACAATGAAATTTATAGTGAGAGGAAAATCCGTCGACTTTAAAAATCGTGAGGGTTCAAGTCCCTCTATCCCCAAAAAGCCTATTTTACTTCCCCGACCCTT-------TTGCTTATCCACCTTTTTGTTTTGTTAGAGGTTGAAAATTCCTGATGGACCCGCCCTA-TTCTATGATTCTATTTGTATTTGATTTATTTCTAAATAGATCTGGGCAGAAATACCT--TTCTCTTTAGAA---TAGTAT----ATAAAAATGAACATCTTTGA---------GAAAAAACCCCATTTGAACGAAATCGGTACCAT--------TCCTCATACTTAAATTTACAAAGTTTTTTAAGACCCAAGAGCTTCTAGGACCTAGATAAAACTTTGTAACCTT----CTTGCGTACTGTTAATTGACAAAGACCCCATCCT-------CTAATAAAAT-AAGGATGCTACATTGGGACTGGTCGGGATAGCTGCCTTAATCCACTTGGCTACATCCGCCCC-TTGACTATCTGTATTTCTTTAC-TC-------TTGGTATTTATTATACTATTTA-T------------TTTTGAAC-TTTTTTTGTTTT--ACTAGTTTTT--TTTCGAATTATAATTCGAATGTCCTTTCAAGCATATCCTTCTTCTTCTTAGTTGTGCCAGAGTTTACTAGTTACCAATATTGATAACTAACATTGTTAATTTAGA----TAATATA----AATTATTAACATATTCTAATAATAATCTATAGAGAAATAAAA-ATAAAAGAAAGGAGCAATAA-CGTCCCCTTGATAAAACAAGAAGTCGATTATTGCTCC------TTTCTTT-------TTCAAAACCT-----TATTATATGATTAATACCGGATATGATTAATACCGGGGTCTTATCCATTTATAGATGGAACTTCTATAGCAGCTAGGTCTAGAGGAAAGTTAT
>17. Swertia134_Diery_M.Fatra
TACTAAGTGCTAATTTTCAAATTCAGAGAAACCCTGGAATTAATAAAAAGGGCAATCCTGAGCCAAATCCTATT---TTTCAAAAAAGCAAAAAG--AAAAGA-ACGGCTCAG-A---AAAAAAAGGATAGGTGCAGAGACTCAACGGAAGCTGTTCTAACAAATGGAGTTGATTGCGTTGGTAAAGAAACCTTTTCACCAAAAATTCCG-AAAGGATGAAAAAGAAAG------GTATATACAGACTGTATCAAATGATTCACCCACAGCTTGTAGATCTTTTCACGAAA-----TGATTAATCGTACGAGAATAAAGAGAGAGTCCCGTTCTGCATGTCAATGCCGACAACAATGAAATTTATAGTGAGAGGAAAATCCGTCGACTTTAAAAATCGTGAGGGTTCAAGTCCCTCTATCCCCAAAAAGCCTATTTTACTTCCCCGACCCTT-------TTGCTTATCCACCTTTTTGTTTTGTTAGAGGTTGAAAATTCCTGATGGACCCGCCCTA-TTCTATGATTCTATTTGTATTTGATTCATTTCTAAATAGATCTGGGCAGAAATACCT--TTCTCTTTAGAA---TAGTAT----ATAAAAATGAACATCTTTGA---------GAAAAAACCCCATTTGAACGAAATCGGTACCAT--------TCCTCATACTTAAATTTACAAAGTTTTTTAAGACCCAAGAGCTTCTAGGACCTAGATAAAACTTTGTAACCTT----CTTGCGTACTGTTAATTGACAAAGACCCCATCCT-------CTAATAAAAT-AAGGATGCTACGTTGGGACTGGTCGGGATAGCTGCCTTAATCCACTTGGCTACATCCGCCCC-TTGACTATCTGTATTTCTTTAC-TC-------TTGGTATTTATTATACTATTTA-T------------TTTTGAAC-TTTTTTTGTTTT--ACTAGTTTTT--TTTCGAATTATAATTCGAATGTCCTTTCAAGCATATCCTTCTTCTTCTTAGTTGTGCCAGAGTTTACTAGTTACCAATATTGATAACTAACATTGTTAATTTAGA----TAATATA----AATTATTAACATATTCTAATAATAATCTCTAGAGAAATAAAA-ATAAAAGAAAGGAGCAATAA-CGTCCCCTTGATAAAACAAGAAGTCGATTATTGCTCC------TTTCTTT-------TTCAAAACCT-----TATTATATGATTAATACCGGATATGATTAATACCGGGGTCTTATCCATTTATAGATGGAACTTCTATAGCAGCTAGGTCTAGAGGAAAGTTAT
>18. Swertia110_Rozsutec_M.Fatra
TACTAAGTGCTAATTTTCAAATTCAGAGAAACCCTGGAATTAATAAAAAGGGCAATCCTGAGCCAAATCCTATT---TTTCAAAAAAGCAAAAAG--AAAAGA-ACGGCTCAG-A---AAAAAAAGGATAGGTGCAGAGACTCAACGGAAGCTGTTCTAACAAATGGAGTTGATTGCGTTGGTAAAGAAACCTTTTCACCAAAAATTCCG-AAAGGATGAAAAAGAAAG------GTATATACAGACTGTATCAAATGATTCACCCACAGCTTGTAGATCTTTTCACGAAA-----TGATTAATCGTACGAGAATAAAGAGAGAGTCCCGTTCTGCATGTCAATGCCGACAACAATGAAATTTATAGTGAGAGGAAAATCCGTCGACTTTAAAAATCGTGAGGGTTCAAGTCCCTCTATCCCCAAAAAGCCTATTTTACTTCCCCGACCCTT-------TTGCTTATCCACCTTTTTGTTTTGTTAGAGGTTGAAAATTCCTGATGGACCCGCCCTA-TTCTATGATTCTATTTGTATTTGATTCATTTCTAAATAGATCTGGGCAGAAATACCT--TTCTCTTTAGAA---TAGTAT----ATAAAAATGAACATCTTTGA---------GAAAAAACCCCATTTGAACGAAATCGGTACCAT--------TCCTCATACTTAAATTTACAAAGTTTTTTAAGACCCAAGAGCTTCTAGGACCTAGATAAAACTTTGTAACCTT----CTTGCGTACTGTTAATTGACAAAGACCCCATCCT-------CTAATAAAAT-AAGGATGCTACGTTGGGACTGGTCGGGATAGCTGCCTTAATCCACTTGGCTACATCCGCCCC-TTGACTATCTGTATTTCTTTAC-TC-------TTGGTATTTATTATACTATTTA-T------------TTTTGAAC-TTTTTTTGTTTT--ACTAGTTTTT--TTTCGAATTATAATTCGAATGTCCTTTCAAGCATATCCTTCTTCTTCTTAGTTGTGCCAGAGTTTACTAGTTACCAATATTGATAACTAACATTGTTAATTTAGA----TAATATA----AATTATTAACATATTCTAATAATAATCTCTAGAGAAATAAAA-ATAAAAGAAAGGAGCAATAA-CGTCCCCTTGATAAAACAAGAAGTCGATTATTGCTCC------TTTCTTT-------TTCAAAACCT-----TATTATATGATTAATACCGGATATGATTAATACCGGGGTCTTATCCATTTATAGATGGAACTTCTATAGCAGCTAGGTCTAGAGGAAAGTTAT
>19. Swertia125_Dedosowa_W.Fatra
TACTAAGTGCTAATTTTCAAATTCAGAGAAACCCTGGAATTAATAAAAAGGGCAATCCTGAGCCAAATCCTATT---TTTCAAAAAAGCAAAAAG--AAAAGA-ACGGCTCAG-A---AAAAAAAGGATAGGTGCAGAGACTCAACGGAAGCTGTTCTAACAAATGGAGTTGATTGCGTTGGTAAAGAAACCTTTTCACCAAAAATTCCG-AAAGGATGAAAAAGAAAG------GTATATACAGACTGTATCAAATGATTCACCCACAGCTTGTAGATCTTTTCACGAAA-----TGATTAATCGTACGAGAATAAAGAGAGAGTCCCGTTCTGCATGTCAATGCCGACAACAATGAAATTTATAGTGAGAGGAAAATCCGTCGACTTTAAAAATCGTGAGGGTTCAAGTCCCTCTATCCCCAAAAAGCCTATTTTACTTCCCCGACCCTT-------TTGCTTATCCACCTTTTTGTTTTGTTAGAGGTTGAAAATTCCTGATGGACCCGCCCTA-TTCTATGATTCTATTTGTATTTGATTCATTTCTAAATAGATCTGGGCAGAAATACCT--TTCTCTTTAGAA---TAGTAT----ATAAAAATGAACATCTTTGA---------GAAAAAACCCCATTTGAACGAAATCGGTACCAT--------TCCTCATACTTAAATTTACAAAGTTTTTTAAGACCCAAGAGCTTCTAGGACCTAGATAAAACTTTGTAACCTT----CTTGCGTACTGTTAATTGACAAAGACCCCATCCT-------CTAATAAAAT-AAGGATGCTACGTTGGGACTGGTCGGGATAGCTGCCTTAATCCACTTGGCTACATCCGCCCC-TTGACTATCTGTATTTCTTTAC-TC-------TTGGTATTTATTATACTATTTA-T------------TTTTGAAC-TTTTTTTGTTTT--ACTAGTTTTT--TTTCGAATTATAATTCGAATGTCCTTTCAAGCATATCCTTCTTCTTCTTAGTTGTGCCAGAGTTTACTAGTTACCAATATTGATAACTAACATTGTTAATTTAGA----TAATATA----AATTATTAACATATTCTAATAATAATCTCTAGAGAAATAAAA-ATAAAAGAAAGGAGCAATAA-CGTCCCCTTGATAAAACAAGAAGTCGATTATTGCTCC------TTTCTTT-------TTCAAAACCT-----TATTATATGATTAATACCGGATATGATTAATACCGGGGTCTTATCCATTTATAGATGGAACTTCTATAGCAGCTAGGTCTAGAGGAAAGTTAT
>20. Swertia199_Demanovska_NizkeTatry
TACTAAGTGCTAATTTTCAAATTCAGAGAAACCCTGGAATTAATAAAAAGGGCAATCCTGAGCCAAATCCTATT---TTTCAAAAAAGCAAAAAG--AAAAGA-ACGGCTCAG-A---AAAAAAAGGATAGGTGCAGAGACTCAACGGAAGCTGTTCTAACAAATGGAGTTGATTGCGTTGGTAAAGAAACCTTTTCACCAAAAATTCCG-AAAGGATGAAAAAGAAAG------GTATATACAGACTGTATCAAATGATTCACCCACAGCTTGTAGATCTTTTCACGAAA-----TGATTAATCGTACGAGAATAAAGAGAGAGTCCCGTTCTGCATGTCAATGCCGACAACAATGAAATTTATAGTGAGAGGAAAATCCGTCGACTTTAAAAATCGTGAGGGTTCAAGTCCCTCTATCCCCAAAAAGCCTATTTTACTTCCCCGACCCTT-------TTGCTTATCCACCTTTTTGTTTTGTTAGAGGTTGAAAATTCCTGATGGACCCGCCCTA-TTCTATGATTCTATTTGTATTTGATTCATTTCTAAATAGATCTGGGCAGAAATACCT--TTCTCTTTAGAA---TAGTAT----ATAAAAATGAACATCTTTGA---------GAAAAAACCCCATTTGAACGAAATCGGTACCAT--------TCCTCATACTTAAATTTACAAAGTTTTTTAAGACCCAAGAGCTTCTAGGACCTAGATAAAACTTTGTAACCTT----CTTGCGTACTGTTAATTGACAAAGACCCCATCCT-------CTAATAAAAT-AAGGATGCTACGTTGGGACTGGTCGGGATAGCTGCCTTAATCCACTTGGCTACATCCGCCCC-TTGACTATCTGTATTTCTTTACATC-------TTGGTATTTATTATACTATTTA-T------------TTTTGAAC-TTTTTTTGTTTT--ACTAGTTTTT--TTTCGAATTATAATTCGAATGTCCTTTCAAGCATATCCTTCTTCTTCTTAGTTGTGCCAGAGTTTACTAGTTACCAATATTGATAACTAACATTGTTAATTTAGA----TAATATA----AATTATTAACATATTCTAATAATAATCTCTAGAGAAATAAAA-ATAAAAGAAAGGAGCAATAA-CGTCCCCTTGATAAAACAAGAAGTCGATTATTGCTCC------TTTCTTT-------TTCAAAACCT-----TATTATATGATTAATACCGGATATGATTAATACCTGGGTCTTATCCATTTATAGATGGAACTTCTATAGCAGCTAGGTCTAGAGGAAAGTTAT
>21. Swertia207_RochackiePlesa
TACTAAGTGCTAATTTTCAAATTCAGAGAAACCCTGGAATTAATAAAAAGGGCAATCCTGAGCCAAATCCTATT---TTTCAAAAAAGCAAAAAG--AAAAGA-ACGGCTCAG-A---AAAAAAAGGATAGGTGCAGAGACTCAACGGAAGCTGTTCTAACAAATGGAGTTGATTGCGTTGGTAAAGAAACCTTTTCACCAAAAATTCCG-AAAGGATGAAAAAGAAAG------GTATATACAGACTGTATCAAATGATTCACCCACAGCTTGTAGATCTTTTCACGAAA-----TGATTAATCGTACGAGAATAAAGAGAGAGTCCCGTTCTGCATGTCAATGCCGACAACAATGAAATTTATAGTGAGAGGAAAATCCGTCGACTTTAAAAATCGTGAGGGTTCAAGTCCCTCTATCCCCAAAAAGCCTATTTTACTTCCCCGACCCTT-------TTGCTTATCCACCTTTTTGTTTTGTTAGAGGTTGAAAATTCCTGATGGACCCGCCCTA-TTCTATGATTCTATTTGTATTTGATTCATTTCTAAATAGATCTGGGCAGAAATACCT--TTCTCTTTAGAA---TAGTAT----ATAAAAATGAACATCTTTGA---------GAAAAAACCCCATTTGAACGAAATCGGTACCAT--------TCCTCATACTTAAATTTACAAAGTTTTTTAAGACCCAAGAGCTTCTAGGACCTAGATAAAACTTTGTAACCTT----CTTGCGTACTGTTAATTGACAAAGACCCCATCCT-------CTAATAAAAT-AAGGATGCTACGTTGGGACTGGTCGGGATAGCTGCCTTAATCCACTTGGCTACATCCGCCCC-TTGACTATCTGTATTTCTTTAC-TC-------TTGGTATTTATTATACTATTTA-T------------TTTTGAAC-TTTTTTTGTTTT--ACTAGTTTTT--TTTCGAATTATAATTCGAATGTCCTTTCAAGCATATCCTTCTTCTTCTTAGTTGTGCCAGAGTTTACTAGTTACCAATATTGATAACTAACATTGTTAATTTAGA----TAATATA----AATTATTAACATATTCTAATAATAATCTCTAGAGAAATAAAA-ATAAAAGAAAGGAGCAATAA-CGTCCCCTTGATAAAACAAGAAGTCGATTATTGCTCC------TTTCTTT-------TTCAAAACCT-----TATTATATGATTAATACCGGATATGATTAATACCGGGGTCTTATCCATTTATAGATGGAACTTCTATAGCAGCTAGGTCTAGAGGAAAGTTAT
>22. Swertia102_Tatry_Dol.Koscieliska
TACTAAGTGCTAATTTTCAAATTCAGAGAAACCCTGGAATTAATAAAAAGGGCAATCCTGAGCCAAATCCTATT---TTTCAAAAAAGCAAAAAG--AAAAGA-ACGGCTCAG-A---AAAAAAAGGATAGGTGCAGAGACTCAACGGAAGCTGTTCTAACAAATGGAGTTGATTGCGTTGGTAAAGAAACCTTTTCACCAAAAATTCCGAAAAGGATGAAAAAGAAAG------GTATATACAGACTGTATCAAATGATTCACCCACAGCTTGTAGATCTTTTCACGAAA-----TGATTAATCGTACGAGAATAAAGAGAGAGTCCCGTTCTGCATGTCAATGCCGACAACAATGAAATTTATAGTGAGAGGAAAATCCGTCGACTTTAAAAATCGTGAGGGTTCAAGTCCCTCTATCCCCAAAAAGCCTATTTTACTTCCCCGACCCTT-------TTGCTTATCCACCTTTTTGTTTTGTTAGAGGTTGAAAATTCCTGATGGACCCGCCCTA-TTCTATGATTCTATTTGTATTTGATTCATTTCTAAATAGATCTGGGCAGAAATACCT--TTCTCTTTAGAA---TAGTAT----ATAAAAATGAACATCTTTGA---------GAAAAAACCCCATTTGAACGAAATCGGTACCAT--------TCCTCATACTTAAATTTACAAAGTTTTTTAAGACCCAAGAGCTTCTAGGACCTAGATAAAACTTTGTAACCTT----CTTGCGTACTGTTAATTGACAAAGACCCCATCCT-------CTAATAAAAT-AAGGATGCTACGTTGGGACTGGTCGGGATAGCTGCCTTAATCCACTTGGCTACATCCGCCCC-TTGACTATCTGTATTTCTTTAC-TC-------TTGGTATTTATTATACTATTTA-T------------TTTTGAAC-TTTTTTTGTTTT--ACTAGTTTTT--TTTCGAATTATAATTCGAATGTCCTTTCAAGCATATCCTTCTTCTTCTTAGTTGTGCCAGAGTTTACTAGTTACCAATATTGATAACTAACATTGTTAATTTAGA----TAATATA----AATTATTAACATATTCTAATAATAATCTCTAGAGAAATAAAA-ATAAAAGAAAGGAGCAATAA-CGTCCCCTTGATAAAACAAGAAGTCGATTATTGCTCC------TTTCTTT-------TTCAAAACCT-----TATTATATGATTAATACCGGATATGATTAATACCTGGGTCTTATCCATTTATAGATGGAACTTCTATAGCAGCTAGGTCTAGAGGAAAGTTAT
>23. Swertia118_Tatry_Dol.Jaworzynki
TACTAAGTGCTAATTTTCAAATTCAGAGAAACCCTGGAATTAATAAAAAGGGCAATCCTGAGCCAAATCCTATT---TTTCAAAAAAGCAAAAAG--AAAAGA-ACGGCTCAG-A---AAAAAAAGGATAGGTGCAGAGACTCAACGGAAGCTGTTCTAACAAATGGAGTTGATTGCGTTGGTAAAGAAACCTTTTCACCAAAAATTCCG-AAAGGATGAAAAAGAAAG------GTATATACAGACTGTATCAAATGATTCACCCACAGCTTGTAGATCTTTTCACGAAA-----TGATTAATCGTACGAGAATAAAGAGAGAGTCCCGTTCTGCATGTCAATGCCGACAACAATGAAATTTATAGTGAGAGGAAAATCCGTCGACTTTAAAAATCGTGAGGGTTCAAGTCCCTCTATCCCCAAAAAGCCTATTTTACTTCCCCGACCCTT-------TTGCTTATCCACCTTTTTGTTTTGTTAGAGGTTGAAAATTCCTGATGGACCCGCCCTA-TTCTATGATTCTATTTGTATTTGATTCATTTCTAAATAGATCTGGGCAGAAATACCT--TTCTCTTTAGAA---TAGTAT----ATAAAAATGAACATCTTTGA---------GAAAAAACCCCATTTGAACGAAATCGGTACCAT--------TCCTCATACTTAAATTTACAAAGTTTTTTAAGACCCAAGAGCTTCTAGGACCTAGATAAAACTTTGTAACCTT----CTTGCGTACTGTTAATTGACAAAGACCCCATCCT-------CTAATAAAAT-AAGGATGCTACGTTGGGACTGGTCGGGATAGCTGCCTTAATCCACTTGGCTACATCCGCCCC-TTGACTATCTGTATTTCTTTAC-TC-------TTGGTATTTATTATACTATTTA-T------------TTTTGAAC-TTTTTTTGTTTT--ACTAGTTTTT--TTTCGAATTATAATTCGAATGTCCTTTCAAGCATATCCTTCTTCTTCTTAGTTGTGCCAGAGTTTACTAGTTACCAATATTGATAACTAACATTGTTAATTTAGA----TAATATA----AATTATTAACATATTCTAATAATAATCTCTAGAGAAATAAAA-ATAAAAGAAAGGAGCAATAA-CGTCCCCTTGATAAAACAAGAAGTCGATTATTGCTCC------TTTCTTT-------TTCAAAACCT-----TATTATATGATTAATACCGGATATGATTAATACCTGGGTCTTATCCATTTATAGATGGAACTTCTATAGCAGCTAGGTCTAGAGGAAAGTTAT
>24. Swertia215_OstrvaVysoke_Tatry
TACTAAGTGCTAATTTTCAAATTCAGAGAAACCCTGGAATTAATAAAAAGGGCAATCCTGAGCCAAATCCTATT---TTTCAAAAAAGCAAAAAG--AAAAGA-ACGGCTCAG-----AAAAAAAGGATAGGTGCAGAGACTCAACGGAAGCTGTTCTAACAAATGGAGTTGATTGCGTTGGTAAAGAAACCTTTTCACCAAAAATTCCG-AAAGGATGAAAAAGAAAG------GTATATACAGACTGTATCAAATGATTCACCCACAGCTTGTAGATCTTTTCACGAAA-----TGATTAATCGTACGAGAATAAAGAGAGAGTCCCGTTCTGCATGTCAATGCCGACAACAATGAAATTTATAGTGAGAGGAAAATCCGTCGACTTTAAAAATCGTGAGGGTTCAAGTCCCTCTATCCCCAAAAAGCCTATTTTACTTCCCCGACCCTT-------TTGCTTATCCACCTTTTTGTTTTGTTAGAGGTTGAAAATTCCTGATGGACCCGCCCTA-TTCTATGATTCTATTTGTATTTGATTCATTTCTAAATAGATCTGGGCAGAAATACCT--TTCTCTTTAGAA---TAGTAT----ATAAAAATGAACATCTTTGA---------GAAAAAACCCCATTTGAACGAAATCGGTACCATTCCTCATATCCTCATACTTAAATTTACAAAGTTTTTTAAGACCCAAGAGCTTCTAGGACCTAGATAAAACTTTGTAACCTT----CTTGCGTACTGTTAATTGACAAAGACCCCATCCT-------CTAATAAAAT-AAGGATGCTACATTGGGACTGGTCGGGATAGCTGCCTTAATCCACTTGGCTACATCCGCCCC-TTGACTATCTGTATTTCTTTAC-TC-------TTGGTATTTATTATACTATTTA-T------------TTTTGAAC-TTTTTTTGTTTT--ACTTGTTTTT--TTTCGAATTATAATTCGAATGTCCTTTCAAGCATATCCTTCTTCTTCTTAGTTGTGCCAGAGTTTACTAGTTACCAATATTGATAACTAACATTGTTAATTTAGA----TAATCTA----AATTATTAACATATTCTAATAATAATCTATAGAGAAATAAAA-ATAAAAGAAAGGAGCAATAA-CGTCCCCTTGATAAAACAAGAAGTCGATTATTGCTCC------TTTCTTT-------TTCAAAACCT-----TATTATATGATTAATACCGGATATGATTAATACCGGGGTCTTATCCATTTATAGATGGAACTTCTATAGCAGCTAGGTCTAGAGGAAAGTTAT
>25. Swertia16_Kamien_Lubelszczyzna
TACTAAGTGCTAATTTTCAAATTCAGAGAAACCCTGGAATTAATAAAAAGGGCAATCCTGAGCCAAATCCTATT---TTTCAAAAAAGCAAAAAG--AAAAGA-ACGGCTCAG-A---AAAAAAAGGATAGGTGCAGAGACTCAACGGAAGCTGTTCTAACAAATGGAGTTGATTGCGTTGGTAAAGAAACCTTTTCACCAAAAATTCCG-AAAGGATGAAAAAGAAAG------GTATATACAGACTGTATCAAATGATTCACCCACAGCTTGTAGATCTTTTCACGAAA-----TGATTAATCGTACGAGAATAAAGAGAGAGTCCCGTTCTGCATGTCAATGCCGACAACAATGAAATTTATAGTGAGAGGAAAATCCGTCGACTTTAAAAATCGTGAGGGTTCAAGTCCCTCTATCCCCAAAAAGCCTATTTTACTTCCCCGACCCTT-------TTGCTTATCCACCTTTTTGTTTTGTTAGAGGTTGAAAATTCCTGATGGACCCGCCCTA-TTCTATGATTCTATTTGTATTTGATTTATTTCTAAATAGATCTGGGCAGAAATACCT--TTCTCTTTAGAA---TAGTAT----ATAAAAATGAACATCTTTGA---------GAAAAAACCCCATTTGAACGAAATCGGTACCAT--------TCCTCATACTTAAATTTACAAAGTTTTTTAAGACCCAAGAGCTTCTAGGACCTAGATAAAACTTTGTAACCTT----CTTGCGTACTGTTAATTGACAAAGACCCCATCCT-------CTAATAAAAT-AAGGATGCTACATTGGGACTGGTCGGGATAGCTGCCTTAATCCACTTGGCTACATCCGCCCC-TTGACTATCTGTATTTCTTTAC-TC-------TTGGTATTTATTATACTATTTA-T------------TTTTGAAC-TTTTTTTGTTTT--ACTAGTTTTT--TTTCGAATTATAATTCGAATGTCCTTTCAAGCATATCCTTCTTCTTCTTAGTTGTGCCAGAGTTTACTAGTTACCAATATTGATAACTAACATTGTTAATTTAGA----TAATATA----AATTATTAACATATTCTAATAATAATCTATAGAGAAATAAAA-ATAAAAGAAAGGAGCAATAA-CGTCCCCTTGATAAAACAAGAAGTCGATTATTGCTCC------TTTCTTT-------TTCAAAACCT-----TATTATATGATTAATACCGGATATGATTAATACCGGGGTCTTATCCATTTATAGATGGAACTTCTATAGCAGCTAGGTCTAGAGGAAAGTTAT
>26. Swertia80_Biebrza_Biebrza
TACTAAGTGCTAATTTTCAAATTCAGAGAAACCCTGGAATTAATAAAAAGGGCAATCCTGAGCCAAATCCTATT---TTTCAAAAAAGCAAAAAG--AAAAGA-ACGGCTCAG-A---AAAAAAAGGATAGGTGCAGAGACTCAACGGAAGCTGTTCTAACAAATGGAGTTGATTGCGTTGGTAAAGAAACCTTTTCACCAAAAATTCCG-AAAGGATGAAAAAGAAAG------GTATATACAGACTGTATCAAATGATTCACCCACAGCTTGTAGATCTTTTCACGAAA-----TGATTAATCGTACGAGAATAAAGAGAGAGTCCCGTTCTGCATGTCAATGCCGACAACAATGAAATTTATAGTGAGAGGAAAATCCGTCGACTTTAAAAATCGTGAGGGTTCAAGTCCCTCTATCCCCAAAAAGCCTATTTTACTTCCCCGACCCTT-------TTGCTTATCCACCTTTTTGTTTTGTTAGAGGTTGAAAATTCCTGATGGACCCGCCCTA-TTCTATGATTCTATTTGTATTTGATTCATTTCTAAATAGATCTGGGCAGAAATACCT--TTCTCTTTAGAA---TAGTAT----ATAAAAATGAACATCTTTGA---------GAAAAAACCCCATTTGAACGAAATCGGTACCAT--------TCCTCATACTTAAATTTACAAAGTTTTTTAAGACCCAAGAGCTTCTAGGACCTAGATAAAACTTTGTAACCTT----CTTGCGTACTGTTAATTGACAAAGACCCCATCCT-------CTAATAAAAT-AAGGATGCTACGTTGGGACTGGTCGGGATAGCTGCCTTAATCCACTTGGCTACATCCGCCCC-TTGACTATCTGTATTTCTTTAC-TC-------TTGGTATTTATTATACTATTTA-T------------TTTTGAAC-TTTTTTTGTTTT--ACTAGTTTTT--TTTCGAATTATAATTCGAATGTCCTTTCAAGCATATCCTTCTTCTTCTTAGTTGTGCCAGAGTTTACTAGTTACCAATATTGATAACTAACATTGTTAATTTAGA----TAATATA----AATTATTAACATATTCTAATAATAATCTCTAGAGAAATAAAA-ATAAAAGAAAGGAGCAATAA-CGTCCCCTTGATAAAACAAGAAGTCGATTATTGCTCC------TTTCTTT-------TTCAAAACCT-----TATTATATGATTAATACCGGATATGATTAATACCGGGGTCTTATCCATTTATAGATGGAACTTCTATAGCAGCTAGGTCTAGAGGAAAGTTAT
>27. Swertia72_Kamienna_Nowa_Biebrza
TACTAAGTGCTAATTTTCAAATTCAGAGAAACCCTGGAATTAATAAAAAGGGCAATCCTGAGCCAAATCCTATT---TTTCAAAAAAGCAAAAAG--AAAAGA-ACGGCTCAG-A---AAAAAAAGGATAGGTGCAGAGACTCAACGGAAGCTGTTCTAACAAATGGAGTTGATTGCGTTGGTAAAGAAACCTTTTCACCAAAAATTCCG-AAAGGATGAAAAAGAAAG------GTATATACAGACTGTATCAAATGATTCACCCACAGCTTGTAGATCTTTTCACGAAA-----TGATTAATCGTACGAGAATAAAGAGAGAGTCCCGTTCTGCATGTCAATGCCGACAACAATGAAATTTATAGTGAGAGGAAAATCCGTCGACTTTAAAAATCGTGAGGGTTCAAGTCCCTCTATCCCCAAAAAGCCTATTTTACTTCCCCGACCCTT-------TTGCTTATCCACCTTTTTGTTTTGTTAGAGGTTGAAAATTCCTGATGGACCCGCCCTA-TTCTATGATTCTATTTGTATTTGATTTATTTCTAAATAGATCTGGGCAGAAATACCT--TTCTCTTTAGAA---TAGTAT----ATAAAAATGAACATCTTTGA---------GAAAAAACCCCATTTGAACGAAATCGGTACCAT--------TCCTCATACTTAAATTTACAAAGTTTTTTAAGACCCAAGAGCTTCTAGGACCTAGATAAAACTTTGTAACCTT----CTTGCGTACTGTTAATTGACAAAGACCCCATCCT-------CTAATAAAAT-AAGGATGCTACATTGGGACTGGTCGGGATAGCTGCCTTAATCCACTTGGCTACATCCGCCCC-TTGACTATCTGTATTTCTTTAC-TC-------TTGGTATTTATTATACTATTTA-T------------TTTTGAAC-TTTTTTTGTTTT--ACTAGTTTTT--TTTCGAATTATAATTCGAATGTCCTTTCAAGCATATCCTTCTTCTTCTTAGTTGTGCCAGAGTTTACTAGTTACCAATATTGATAACTAACATTGTTAATTTAGA----TAATATA----AATTATTAACATATTCTAATAATAATCTATAGAGAAATAAAA-ATAAAAGAAAGGAGCAATAA-CGTCCCCTTGATAAAACAAGAAGTCGATTATTGCTCC------TTTCTTT-------TTCAAAACCT-----TATTATATGATTAATACCGGATATGATTAATACCGGGGTCTTATCCATTTATAGATGGAACTTCTATAGCAGCTAGGTCTAGAGGAAAGTTAT
>28. Swertia94_Rowele_Suwalszczyzna
TACTAAGTGCTAATTTTCAAATTCAGAGAAACCCTGGAATTAATAAAAAGGGCAATCCTGAGCCAAATCCTATT---TTTCAAAAAAGCAAAAAG--AAAAGA-ACGGCTCAG-A---AAAAAAAGGATAGGTGCAGAGACTCAACGGAAGCTGTTCTAACAAATGGAGTTGATTGCGTTGGTAAAGAAACCTTTTCACCAAAAATTCCG-AAAGGATGAAAAAGAAAG------GTATATACAGACTGTATCAAATGATTCACCCACAGCTTGTAGATCTTTTCACGAAA-----TGATTAATCGTACGAGAATAAAGAGAGAGTCCCGTTCTGCATGTCAATGCCGACAACAATGAAATTTATAGTGAGAGGAAAATCCGTCGACTTTAAAAATCGTGAGGGTTCAAGTCCCTCTATCCCCAAAAAGCCTATTTTACTTCCCCGACCCTT-------TTGCTTATCCACCTTTTTGTTTTGTTAGAGGTTGAAAATTCCTGATGGACCCGCCCTA-TTCTATGATTCTATTTGTATTTGATTCATTTCTAAATAGATCTGGGCAGAAATACCT--TTCTCTTTAGAA---TAGTAT----ATAAAAATGAACATCTTTGA---------GAAAAAACCCCATTTGAACGAAATCGGTACCAT--------TCCTCATACTTAAATTTACAAAGTTTTTTAAGACCCAAGAGCTTCTAGGACCTAGATAAAACTTTGTAACCTT----CTTGCGTACTGTTAATTGACAAAGACCCCATCCT-------CTAATAAAAT-AAGGATGCTACGTTGGGACTGGTCGGGATAGCTGCCTTAATCCACTTGGCTACATCCGCCCC-TTGACTATCTGTATTTCTTTAC-TC-------TTGGTATTTATTATACTATTTA-T------------TTTTGAAC-TTTTTTTGTTTT--ACTAGTTTTT--TTTCGAATTATAATTCGAATGTCCTTTCAAGCATATCCTTCTTCTTCTTAGTTGTGCCAGAGTTTACTAGTTACCAATATTGATAACTAACATTGTTAATTTAGA----TAATATA----AATTATTAACATATTCTAATAATAATCTCTAGAGAAATAAAA-ATAAAAGAAAGGAGCAATAA-CGTCCCCTTGATAAAACAAGAAGTCGATTATTGCTCC------TTTCTTT-------TTCAAAACCT-----TATTATATGATTAATACCGGATATGATTAATACCGGGGTCTTATCCATTTATAGATGGAACTTCTATAGCAGCTAGGTCTAGAGGAAAGTTAT
>xxx KF317115.1_Comastoma_tenellum_voucher
TACTAAGTGCTAATTTTCAAATTCAGAGAAACCCTGGAATTAATAAAAGGGGCAATCCTGAGCCAAATCCTAG-------AAAAAAAGCAAAAAG--A------AAGGCTCAG-AAAGAAAAAAAGGATAGGTGCAGAGACTCAACGGAAGCTGTTCTAACAAATGGAGTTGATTGCGTTGGTAAAGAAACCTTTTCACCAAAAATTCCG-AAAGGATGAAAAAGAAAG------GTATATACAAAATGTATCAAATGATTCACCCACAGCCTGTGGATCTTTTCACGAAC-----TTATTAATCGGACGAGAATAAAGAGAGAGTCCCGTTCTGCATGTCAATACCGACAACAATGAAATTTATAGTGAGAGGAAAATCCGTCGACTTTAAAAATCGTGAGGGTTCAAGTCCCTCTACCCCCAAAAAGCCTATTTAACTTCCCCGACCCTTTTGCTTATTGCTTATCCACCTTTTTGTTTTGTTAGAGGTTGAAAATTCCTGATGCACCTGCCCTATATCTA-TATTCTATTCGTATTTGATTCATTTATAAATAGATCTGGGCAGAAATGCCTAATAGTATATAGAAATGTAGTCT----ATATAAATGAACATCTTTGA---------GAAAAAACTCAATTTGAACGAAATCCGTACCAT--------TCCTCATACTGAAATTTACAAAG-TTTTTAAGACCCAAGAGCTTCTAGGACCTAGATAAAACTTTGTAACCTT----CTTGCGTACTGTTAATTGACAAAGACCCCATCCT-------CTACTAAAAT-AAGGATGCTACATTGGGACTGGTCGGGATAGCTGCCTTAATCCACTTGGCTACATCCGCCCC-TTGGTTATCTGGATTTCTTTAC-TC-------TTGTAATTGATTCTACTATTTATT------------TATTTAAT-TTTTTCTATTTT--------TTTA--TTTTGAATTATAATTCGAATGTCGTTTCAAGCATATCATTCTTTTTCTTAGTTGTGCCAGAGTTTACTAGTTACCAATATTACTAACTAACGTTGTTAATATAGATTATTAATTTATTCTAAAAATAAATAGAGTCCAATAAAAATCCTTAGAGAAATAAAATAGAAAATAAAGGAGCAATAA-CGTC------------------------TATTGCTCC------TTTATTTTCTATTTTTCAAAACCT-----TATTATATATTATAT---GAATATAATTAAGACCGGGGTCTTATCCATTTATAGATGGAACTTCTATAGCAGCTAGGTCTAGAGGAAAGTTAT
>xxx KF317120.1_Frasera_speciosa_voucher
TACTAAGTGCTAATTTTCAAATTCAGAGAAACCCTGGAATTAATAAAAAGGGCAATCCTGAGCCAAATCCTATT---TTTTAAAAAAGCAAAAAG--A------AAGGCTCAGAA---AGAAAAAGGATAGGTGCAGAGACTCAACGGAAGCTGTTCTAACAAATGGAG-----------------------------------------------ATGAAAAAGAAGGGTATATGTATATACAGACTGTATCAAATAATTCACCCACAGCCTGTAGATCTTTTCACGAAA-----TGATTAATGGGACGAGAATAAAGAGAGAGTCCCGTTCTACATGTCAATGCCGACAACAATGAAATTTATAGTGATAGGAAAATCCGTCGACTTTAAAAATCGTGAGGGTTCAAGTCCCTCTATCCCCAAAAAGCCTATTTTACTTCCCCGACCCTT-------TTGCTTATCCACCTTTTTGTTTTGTTAGAGGTTGAAAATTCCTGATGCACCCGCCCTA-TTCTAT-ATTCTATTTGTATTTGATTCGTTTATAAATAGATCTGGGCAGAAATGCCT--TTCTCTTTAGAA---TATAATTAGAATATAAATGAACATCTTTGA---------GAAAAAACTCCATTTGAACGAAATCGGTACCAT--------TCCTCATACTGAAATTTACAAAGTTTTTTAAGACCCAAGAGCTTCTAGGACCTAGATAAAACTTTGTAACCTTCTTGCTTGCGTACTGTTAATTGACAAAGACCCCATCCT-------CTAATAAAAT-AAGGATGCTATACTGGGACTGGTCGGGATAGCTGCCTTAATCCACTTGGCTACATCCGCCCC-TTGACTATCTGTATTTCTTTAG-TC-------TTGGAATTTATTATACTATTTA-T------------TTGTGAAA-TTTTTTTGTTTTGAATTAG-------TTATAATTTATAATTCGAATGCCGTTTCAAGCATATCCTT-TTTTTCTTAGTTGTGCCAGAGTTTACTAGTTACCAATATTGATAACTAACATTGT-------------TAATATA----GATTATTAACATATTATAATAAGAATCCTTAGAGAAATAAAA-------TAAAGGAGCAATAA-CGTCCCCTTGATAAAACAAGAAGTCGATTATTGCTCC------TTTATTT-------TTCAAAACCT-----TATTAT----------------ATGATTAAGACCCCGGTCTTATCCATTTATAGATGGAACTTCTATAGCAGCTAGGTCTAGAGGAAAGTTAT
>xxx KF317121.1_Frasera_speciosa_voucher
TACTAAGTGCTAATTTTCAAATTCAGAGAAACCCTGGAATTAATAAAAAGGGCAATCCTGAGCCAAATCCTATT---TTTTAAAAAAGCAAAAAG--A------AAGGCTCAGAA---AGAAAAAGGATAGGTGCAGAGACTCAACGGAAGCTGTTCTAACAAATGGAGTTGATTGCGTTGGTAAAGAAACCTTTTCACCAAAAATTCCG-AAAGGATGAAAAAGAAGGGTATATGTATATACAGACTGTATCAAATAATTCACCCACAGCCTGTAGATCTTTTCACGAAA-----TGATTAATGGGACGAGAATAAAGAGAGAGTCCCGTTCTACATGTCAATGCCGACAACAATGAAATTTATAGTGATAGGAAAATCCGTCGACTTTAAAAATCGTGAGGGTTCAAGTCCCTCTATCCCCAAAAAGCCTATTTTACTTCCCCGACCCTT-------TTGCTTATCCACCTTTTTGTTTTGTTAGAGGTTGAAAATTCCTGATGCACCCGCCCTA-TTCTAT-ATTCTATTTGTATTTGATTCGTTTATAAATAGATCTGGGCAGAAATGCCT--TTCTCTTTAGAA---TATAATTAGAATATAAATGAACATCTTTGA---------GAAAAAACTCCATTTGAACGAAATCGGTACCAT--------TCCTCATACTGAAATTTACAAAGTTTTTTAAGACCCAAGAGCTTCTAGGACCTAGATAAAACTTTGTAACCTTCTTGCTTGCGTACTGTTAATTGACAAAGACCCCATCCT-------CTAATAAAAT-AAGGATGCTATACTGGGACTGGTCGGGATAGCTGCCTTAATCCACTTGGCTACATCCGCCCC-TTGACTATCTGTATTTCTTTAG-TC-------TTGGAATTTATTATACTATTTA-T------------TTTTGAAATTTTTTTTGTTTTGAATTAG-------TTATAATTTATAATTCGAATGCCGTTTCAAGCATATCCTT-TTTTTCTTAGTTGTGCCAGAGTTTACTAGTTACCAATATTGATAACTAACATTGT-------------TAATATA----GATTATTAACATATTATAATAAGAATCCTTAGAGAAATAAAA-------TAAAGGAGCAATAA-CGTCCCCTTGATAAAACAAGAAGTCGATTATTGCTCC------TTTATTT-------TTCAAAACCT-----TATTAT----------------ATGATTAATACCCCGGTCTTATCCATTTATAGATGGAACTTCTATAGCAGCTAGGTCTAGAGGAAAGTTAT
>xxx KF317122.1_Gentianella_amarella_voucher
TGCTAAGTGCTAATTTTCAAATTCAGAGAAACCCTGGAATTAATAAAAGGGGCAATCCTGAGCCAAATCCTATTAAATATTAAAATCAAAAAAAGCAAAAAGA-AAGGCTCAGAAAGAAAAAAAAGGATAGGTGCAGAGACTCAACGGAAGCTGTTCTAACAAATGGAGTTGATTGCGTTGGTAAAGAAACCTTTTCACCAAAAATTCCG-AAAGGATGAAAAAGAAAG------GTATATACAAACTGTATCAAATGATTCACCCACAGCCTGTGGATCTTTTCACGAAA-----TGATTAATCGGACGAGAATAAAGAGAGAGTCCCGTTCTGCATGTCAATGCCGACAACAATGAAATTTATAGTGAGAGGAAAATCCGTCGACTTTAAAAATCGTGAGGGTTCAAGTCCCTCTATCCCCAAAAAGCCTATTTGACTTCCCCGACCCTT-------TTGGTTATCCACCTTTTTGTTTTGTTAGAGGTTGAAAATTCCTGATGCACCCGCCCTA-TTCTAT-ATTCTATTCGTATTTGATTCGTTTCTAAATAGATCTGGGAAGAAATGCCTAATAGTATATAGAAATGTAGTAT----ATATAAATGAACACCTTTTA---------GAAAAAACTCCATTTGAACGAAATCGGTACCAT--------TTCTCATACTGAAATTTACAAAGTTTTTTAAGACCCAAGAGCTTCTAGGACCTAGATAAAACTTTGTAACCTT----CTTGCGTACTGTTAATTGACAAAGACCCCATTCTCTAATAACTAATAAAAT-AAGGATGCTACATTGGGACTGGTCGGGATAGCTGCCTTAATCCACTTGGCTACATCCGCCCCTTTGGCTATCTGTATTTCTTTAC-TC-------TTGGAATTTTTTATACTATTTAATAATTAATAAAATTTTTGAACTTTTTTTTCTATT--------TTTTTGTTTTGAATTATAATTCGAATGTCATTTCAAGCATATCCTTCTTTTTCTTAGTTGTGCCAGAGTTTACTAGTTAACAATATCGCTAACTAACATTGTTAATATAGATTATTAATCTATTCTAATAATAAATAGATTCTAATAATAATCCTTATAGAAATCAAATAGAAAATAAAGGAGCAATAATCGACTTCTTGTTTTATCAAGGGGAC-GTTATTGCTCCTTTATTTTTATTT-------TTCAAAACCT-----TATTTTA--ATTAA--------ATGGTTAAGACCGGGGTCTTATCCATTTATAGATGGAACTTCTATAGCAGCTAGGTCTAGAGGAAAGTTAT
>xxx KF317124.1_Lomatogonium_rotatum_voucher
TACTAAGTGCTAATTTTCAAATTCAGAGAAACCCTGGAATTAATAAAAGGGGCAATCCTGAGCCAAATCCTA-----------------AAAAAG-AAAAAGA-AAGGCTCAG-AAAGAAAAAAAGGATAGGTGCAGAGACTCAACGGAAGCTGTTCTAACAAATGGAGTTGATTGCGTTGGTAAAGAAACCTTTTCACCAAAAATTCCG-AAAGGATGAAAAAGAAAG------GTATATACAAACTGTATCAAATGATTCACCCGCAGCCTGTGGATCTTTTCACGAAATGATTTGATTAATCGGACGAGAATAAAGAGAGAGTCCCGTTCTGCATGTCAATGCCGACAACAATGAAATTTATAGTGAGAGGAAAATCCGTCGACTTTAAAAATCGTGAGGGTTCAAGTCCCTCTATCCCCAAAAAGCCTATTTGACCTCCCCGACCCTT-------TTGCTTATCCACCTTTTTGTTTTGTTCGAGGTTGAAAATTCCTGATGTACCCGCCCTA-TTCTAT-ATTCTATTCGTAGTTGATTCGTTTATAAATAGATCTGGGCAGAAATGTTTAATACTATATA--A---TAGTAT----ATAGAAATGAACATCTTTGATAAAAAGATAAAAAAACTCGATTTGAACGAAATCGGTACCAT--------TCCTCATACTGAAATTTATAAAGTTTTTTAAGACCCAAGAGCTTCTAGGACCTAGATAAAACTTTGTAACCTT----CTTGCGTACTGTTAATTGACAAAGACCCCATCCT-------CTAATAAAAT-AAGGATGCTACATTGGGACTGGTCGGGATAGCTGCCTTAATCCACTTGGCTACATCCGCCCC-CTGGCTATCTAGATTTCTTTAC-TCTTCAAATTTAGTATTTATTATACTTTTTAAG------------TTCAAAAATGAACTATAATTA--ACTATTTTTTTGTTTTGAATTAGAATTCGAATGTCGTTTCAAGCATATCCTTCTTTTTCTTAGTTGTGCCAGAGTTTACTAGTTACCAATATTGCTAACTAACATTGGTAATATAGA----TTAGTTA----GATTATTAATCTATTCTAATAATAATCCTTAGAGAAATCAAATAGAAAAGAAAGGAGCAATAA-CGTCCCCTTGATAAAACAAAAAGTTGATTATTGCTCC------TTTCTTT-------TTCAAAACCTTATTCTATTATATGATAATTATATGATATGATTAAGACCGGGGTCTTATCCATTTATAGATGGAACTTCTATAGCAGCTAGGTCTAGAGGAAAGTTAT
